# Supplementary material for: The emotion regulation effect of cognitive control is related to depressive state through the mediation of rumination: An ERP study
Source: PLoS One. 2019 Nov 15;14(11):e0225285. doi: 10.1371/journal.pone.0225285 (PMC6857946; doi:10.1371/journal.pone.0225285)
Supplement: S1 Appendix — (XLSX) [file pone.0225285.s001.xlsx]

## Sheet: Sheet1
IAPS	Unpleasant Word		Neutral Word		IAPS	Unpleasant Word		Neutral Word
1110	毒蛇	snake	土地	earth	6212	开枪	shoot	儿童	children
1201	蜘蛛	spider	肩膀	shoulder	6313	绑架	abduction	自卫	self-defense
1275	蟑螂	cockroach	玩具	toy	6370	歹徒	gunman	头套	headgear
1280	老鼠	mouse	潮湿	damp	6550	割喉	cutting throat	手表	swatch
1301	咬人	bite	警犬	police dog	6560	暴力	violence	头发	hair
1321	咆哮	growl	皮毛	fur	6570	自杀	suicide	背影	back
1640	豺狼	wolf	雪地	snowfield	6821	抢劫	rob	青年	youth
1931	利齿	sharp tooth	蔚蓝	blue	6831	谋杀	murder	调查	investigation
2110	皱眉	frown	胡子	beard	6836	罪犯	criminal	制服	uniform
2120	威胁	threaten	皱纹	wrinkle	7360	苍蝇	fly	食物	food
2130	咒骂	curse	激动	vehement	7380	变质	spoil	煎饼	pancake
2141	临终	dying	陪伴	accompany	8230	殴打	beat up	比赛	match
2205	瘫痪	paralysis	伴侣	spouse	8480	烧伤	burn	特技	stunt
2230	忧郁	depressed	男性	male	9001	墓地	cemetery	树林	wood
2490	剩菜	leftovers	老人	old person	9008	大便	shit	化验	test
2590	残疾	disability	照顾	take care	9040	枯瘦	skinny	治疗	treat
2661	生病	ill	护理	nursing	9041	虐待	maltreat	蜷缩	huddle up
2691	打砸	smash	反抗	resistance	9042	刺穿	pierce	习俗	custom
2700	悲伤	sad	教堂	church	9050	空难	air crash	撤离	withdraw
2702	暴食	gluttony	蛋糕	cake	9120	交战	war	烟雾	smog
2710	毒品	drugs	镇痛	analgesia	9140	烧死	burned to death	灰烬	ash
2730	男孩	boy	旱灾	drought	9180	杀戮	slaughter	海豹	seal
2750	肮脏	dirty	吃喝	food and drink	9181	瘟疫	plague	牲口	draught animals
2751	酒驾	drunk driving	解渴	quench	9230	失火	on fire	人员	people
2752	酗酒	alcohol abuse	少女	girl	9250	伤者	the wounded	抢救	salvage
2753	酒鬼	tippler	瓶子	bottle	9253	遇害	be killed	女性	female
2800	饥饿	starvation	非洲	Africa	9265	绞刑	hanging	木桩	stake
2810	发狂	frenzy	玩耍	amuse	9290	垃圾	rubbish	袋子	bag
2830	敌意	hostility	表情	expression	9410	危急	critical	救援	rescue
3015	尸体	corpse	马路	road	9421	流泪	tear	士兵	soldier
3160	病变	lesion	眼神	eyesight	9430	埋葬	bury	野外	wild
3170	肿瘤	tumor	婴儿	baby	9432	残缺	deformed	礼服	full dress
3180	伤口	wound	明星	celebrity	9433	死亡	death	围观	onlooker
3181	肿胀	swelling	演戏	acting	9490	僵尸	zombie	电影	film
3210	解剖	dissection	配合	cooperate	9500	血腥	bloody	海豚	dolphin
3220	疼痛	pain	复健	excise	9530	污染	pollution	兄弟	brother
3230	病危	be dying	管子	pipe	9560	油污	pollution	海鸟	seabird
3280	牙疼	toothache	检查	check	9561	失明	blind	猫咪	cat
3300	哭泣	cry	小孩	kid	9570	腐烂	decay	动物	animal
3301	受伤	wounded	包扎	bandage	9592	抽血	draw out blood	公益	public service
3530	凶残	actrocious	拍戏	filming	9600	模拟	simulate	沉没	sink
3550	流血	bleed	化妆	make-up	9622	爆炸	explode	跳伞	parachute
6000	牢笼	trap	隐蔽	secluded	9800	邪教	heresy	信仰	belief
6010	关押	jailed	注视	stare	9920	车祸	car accident	现场	scene
6020	刑具	torture device	椅子	chair	9921	昏迷	coma	消防	fireman
